# Supplementary material for: Patterns of surgical complications after delayed fixation of peripartum pubic symphysis rupture: a report of 5 cases
Source: Patient Saf Surg. 2023 Dec 7;17:30. doi: 10.1186/s13037-023-00381-w (PMC10704830; doi:10.1186/s13037-023-00381-w)
Supplement: Supplementary file 1 — Additional file 1. Overview of the research on surgical treatment for pubic symphysis rupture during childbirth [61–65]. [file 13037_2023_381_MOESM1_ESM.xlsx]

## Sheet: Arkusz1
Author	Year	No	Acute	Subacute	Chronic	Age	External Fixator	ORIF	Iliosacral joint fixation	Complications	Revision surgery
Petersen [35]	1992	1	1			30	1			pin tract inf.
Luger [7]	1995	1	1			37		1
Shuler [36]	1996	1			1	35		1	I-S S
Kotwal [37]	1996	1	1			35	1			pin tract inf.	ORIF with plate
Penning [33]	1997	1	1			21	1
Rommens [8]	1997	3		1		30		1
				1		33		1
					1	N/A		1	SB
Klotz [31]	1998	1	1			25	1				ORIF with plate
Heath [39]	1999	1	1			31		1
Seth [40]	2003	1	1			N/A	1
Hierholzer [34]	2007	1	1			N/A		1	I-S S	I-S screws loosening	SI screws removal
Chang [41]	2008	1	1			36	1			loss of reduction	second Ex Fix
Najibi [10]	2010	10	1			32		1
			1			37		1
			1			31		1
			1			24		1
				1		33		1		loss of reduction
				1		36		1		broken screw
				1		31		1		secondary fusion, hardware failure due to fall
					1	33		1*
					1	32		1*		hardware removal
					1	29		1*
Dunivan [42]	2009	1	1			N/A	1
Hou [4]	2011	1	1			28		1	I-S S
Osterhoff [11]	2012	2	1			35		1
			1			31		1	I-S S
Shippey [43]	2013	1		1		39		1	I-S S
Graf [44]	2014	1	1			20		1
Yoo [28]	2014	2	1			32		1
			1			30		1
Pires [45]	2015	1	1			22		1
Erickson [33]	2016	1	1			27		1
Buitendyk [46]	2018	1	1			27		1
Norvilaite [48]	2020	2		1		28		1		fistula, hardware failure	removal
				1		32		1	I-S S
Muller [49]	2020	1	1			30	1
Current study	2022	5		1		30		1		hardware failure	two ant plates
					1	30		1		hardware failure	two ant plates
					1	38		1		hardware failure	another ant plating, larger plate
				1		25	1	1		screw loosening	plate removal
				1		34	1
Summary		42	24	11	7	30.8	10	33	5
No - number of cases, A- acute, S - subacute, Ch - chronic, EF - external fixation, AP - anterior plate, ORIF- open reduction internal fixation, (*) symphysiodesis, S-I S - sacroiliac screws, S-I P sacroiliac plate, SB - sacral bar
